# Supplementary material for: 3,3′,5,5′-Tetrabromobiphenyl (BB-80) and Its Hydroxylation Product (OH-BB-80) Mediate Immunotoxicity and Inhibit Embryonic Development in Zebrafish (Danio rerio) via the TLR4/NF-κB Signaling Pathway
Source: Toxics. 2025 Apr 10;13(4):293. doi: 10.3390/toxics13040293 (PMC12030901; doi:10.3390/toxics13040293)
Supplement: Supplementary file 1 [file toxics-13-00293-s001.zip]

Archive with 1 entries (1 files):
- toxics-3535892-supplementary.pdf
